# Supplementary material for: Disulfiram Alleviates Metabolic Dysfunction-Associated Steatohepatitis in Mice via Inhibiting Aurora Kinase A and Restoring Autophagy
Source: Antioxidants (Basel). 2026 Jul 11;15(7):867. doi: 10.3390/antiox15070867 (PMC13405444; doi:10.3390/antiox15070867)
Supplement: Supplementary file 1 [file antioxidants-15-00867-s001.zip]

Archive with 1 entries (1 files):
- antioxidants-4365249-supplementary.pdf
